# Supplementary material for: 5-Hydroxymethylcytosine signatures in circulating cell-free DNA as diagnostic and predictive biomarkers for coronary artery disease
Source: Clin Epigenetics. 2020 Jan 21;12:17. doi: 10.1186/s13148-020-0810-2 (PMC6974971; doi:10.1186/s13148-020-0810-2)
Supplement: Supplementary file 1 — Additional file 1: Table S1. Total upregulated and downregulated 5hmC gene id for each group. The P value<0.05 and log2foldchange>1 was regarded as statistically significant. [file 13148_2020_810_MOESM1_ESM.xlsx]

## Sheet: Sheet1
NCA_CAD_up_geneID	NCA_CAD_down_geneID	NCA_sCAD_up_geneID	NCA_sCAD_down_geneID	sCAD_AMI_up_geneID	sCAD_AMI_down_geneID	NCA_AMI_up_geneID	NCA_AMI_down_geneID
ENSG00000220884	ENSG00000241461	ENSG00000146722	ENSG00000099984	ENSG00000081853	ENSG00000185829	ENSG00000141086	ENSG00000169564
ENSG00000200294	ENSG00000266112	ENSG00000184227	ENSG00000136149	ENSG00000109208	ENSG00000187664	ENSG00000151379	ENSG00000176343
ENSG00000252921	ENSG00000255714	ENSG00000199272	ENSG00000145835	ENSG00000126542	ENSG00000199109	ENSG00000178934	ENSG00000179131
ENSG00000268173	ENSG00000232950	ENSG00000200294	ENSG00000161807	ENSG00000136698	ENSG00000199200	ENSG00000186092	ENSG00000182611
ENSG00000223897	ENSG00000269575	ENSG00000200879	ENSG00000165496	ENSG00000137259	ENSG00000199245	ENSG00000188394	ENSG00000185926
ENSG00000255343	ENSG00000255307	ENSG00000200974	ENSG00000166408	ENSG00000141979	ENSG00000199272	ENSG00000198975	ENSG00000186579
ENSG00000223052	ENSG00000161807	ENSG00000201523	ENSG00000171014	ENSG00000151379	ENSG00000199405	ENSG00000199291	ENSG00000187990
ENSG00000220848	ENSG00000230779	ENSG00000202255	ENSG00000171484	ENSG00000160888	ENSG00000199635	ENSG00000199325	ENSG00000188365
ENSG00000201604	ENSG00000225625	ENSG00000204588	ENSG00000171695	ENSG00000166408	ENSG00000200413	ENSG00000199458	ENSG00000188388
ENSG00000266531	ENSG00000207819	ENSG00000204844	ENSG00000171999	ENSG00000168298	ENSG00000201273	ENSG00000199472	ENSG00000196176
ENSG00000233737	ENSG00000222448	ENSG00000205021	ENSG00000175749	ENSG00000173867	ENSG00000201452	ENSG00000199629	ENSG00000199200
ENSG00000207263	ENSG00000226468	ENSG00000206889	ENSG00000176232	ENSG00000176232	ENSG00000202225	ENSG00000199672	ENSG00000199201
ENSG00000266152	ENSG00000221821	ENSG00000207065	ENSG00000179978	ENSG00000177855	ENSG00000202498	ENSG00000199940	ENSG00000199245
ENSG00000252181	ENSG00000248942	ENSG00000207108	ENSG00000180803	ENSG00000179136	ENSG00000204399	ENSG00000199960	ENSG00000199299
ENSG00000265396	ENSG00000250375	ENSG00000207263	ENSG00000181023	ENSG00000182255	ENSG00000204771	ENSG00000200059	ENSG00000199405
ENSG00000243613	ENSG00000258251	ENSG00000207280	ENSG00000181761	ENSG00000182404	ENSG00000206772	ENSG00000200151	ENSG00000199635
ENSG00000255370	ENSG00000211828	ENSG00000207297	ENSG00000181867	ENSG00000184351	ENSG00000206846	ENSG00000200216	ENSG00000199814
ENSG00000261089	ENSG00000225710	ENSG00000207386	ENSG00000183038	ENSG00000185274	ENSG00000207065	ENSG00000200294	ENSG00000199827
ENSG00000252414	ENSG00000243370	ENSG00000207414	ENSG00000185926	ENSG00000185390	ENSG00000207091	ENSG00000200408	ENSG00000199933
ENSG00000202255	ENSG00000232827	ENSG00000207609	ENSG00000185928	ENSG00000186092	ENSG00000207115	ENSG00000200468	ENSG00000199962
ENSG00000200942	ENSG00000223786	ENSG00000207626	ENSG00000186960	ENSG00000186980	ENSG00000207303	ENSG00000200555	ENSG00000200108
ENSG00000238721	ENSG00000258406	ENSG00000207935	ENSG00000187534	ENSG00000196620	ENSG00000207978	ENSG00000200593	ENSG00000200142
ENSG00000253388	ENSG00000272963	ENSG00000207971	ENSG00000187857	ENSG00000196656	ENSG00000208028	ENSG00000200601	ENSG00000200379
ENSG00000267138	ENSG00000231722	ENSG00000208024	ENSG00000187990	ENSG00000198797	ENSG00000210709	ENSG00000200731	ENSG00000200605
ENSG00000213542	ENSG00000171014	ENSG00000211580	ENSG00000188092	ENSG00000199030	ENSG00000211909	ENSG00000200942	ENSG00000200615
ENSG00000267757	ENSG00000250782	ENSG00000211680	ENSG00000188365	ENSG00000199085	ENSG00000211930	ENSG00000201077	ENSG00000200871
ENSG00000178934	ENSG00000249562	ENSG00000211765	ENSG00000196578	ENSG00000199218	ENSG00000211995	ENSG00000201155	ENSG00000200922
ENSG00000272359	ENSG00000250402	ENSG00000211970	ENSG00000196934	ENSG00000199368	ENSG00000212040	ENSG00000201308	ENSG00000201346
ENSG00000207626	ENSG00000250635	ENSG00000212071	ENSG00000197938	ENSG00000199458	ENSG00000212282	ENSG00000201523	ENSG00000201752
ENSG00000254744	ENSG00000185926	ENSG00000212158	ENSG00000198327	ENSG00000199629	ENSG00000212569	ENSG00000201604	ENSG00000201805
ENSG00000221691	ENSG00000203479	ENSG00000212493	ENSG00000198366	ENSG00000199672	ENSG00000214940	ENSG00000202016	ENSG00000201875
ENSG00000232922	ENSG00000212565	ENSG00000214940	ENSG00000198390	ENSG00000199833	ENSG00000216112	ENSG00000202029	ENSG00000201919
ENSG00000207971	ENSG00000212724	ENSG00000217929	ENSG00000199177	ENSG00000199884	ENSG00000221192	ENSG00000202159	ENSG00000202184
ENSG00000250688	ENSG00000258121	ENSG00000221189	ENSG00000199222	ENSG00000199940	ENSG00000221263	ENSG00000202261	ENSG00000202198
ENSG00000252952	ENSG00000232809	ENSG00000221260	ENSG00000199411	ENSG00000200024	ENSG00000221429	ENSG00000203602	ENSG00000202283
ENSG00000222421	ENSG00000235325	ENSG00000221521	ENSG00000199450	ENSG00000200049	ENSG00000221514	ENSG00000205021	ENSG00000202310
ENSG00000206617	ENSG00000251670	ENSG00000223052	ENSG00000199468	ENSG00000200112	ENSG00000221518	ENSG00000205897	ENSG00000202324
ENSG00000253033	ENSG00000221118	ENSG00000223318	ENSG00000199471	ENSG00000200151	ENSG00000221574	ENSG00000206127	ENSG00000203479
ENSG00000263542	ENSG00000222356	ENSG00000223897	ENSG00000199620	ENSG00000200197	ENSG00000222941	ENSG00000206606	ENSG00000203616
ENSG00000265395	ENSG00000252779	ENSG00000225842	ENSG00000199901	ENSG00000200275	ENSG00000223036	ENSG00000206617	ENSG00000204399
ENSG00000227510	ENSG00000241156	ENSG00000227335	ENSG00000199933	ENSG00000200367	ENSG00000225555	ENSG00000206744	ENSG00000206882
ENSG00000207414	ENSG00000269147	ENSG00000227510	ENSG00000199986	ENSG00000200398	ENSG00000228172	ENSG00000206975	ENSG00000206921
ENSG00000207803	ENSG00000270957	ENSG00000227850	ENSG00000199990	ENSG00000200437	ENSG00000232218	ENSG00000207024	ENSG00000207069
ENSG00000263623	ENSG00000188365	ENSG00000229247	ENSG00000200108	ENSG00000200468	ENSG00000232296	ENSG00000207093	ENSG00000207115
ENSG00000221670	ENSG00000266758	ENSG00000232747	ENSG00000200179	ENSG00000200492	ENSG00000232571	ENSG00000207108	ENSG00000207167
ENSG00000218069	ENSG00000252002	ENSG00000233737	ENSG00000200197	ENSG00000200637	ENSG00000232747	ENSG00000207137	ENSG00000207209
ENSG00000211765	ENSG00000199814	ENSG00000238035	ENSG00000200206	ENSG00000200731	ENSG00000233024	ENSG00000207240	ENSG00000207303
ENSG00000242001	ENSG00000253247	ENSG00000238344	ENSG00000200211	ENSG00000200745	ENSG00000234695	ENSG00000207263	ENSG00000207323
ENSG00000252932	ENSG00000259511	ENSG00000238419	ENSG00000200379	ENSG00000201070	ENSG00000234784	ENSG00000207334	ENSG00000207410
ENSG00000230083	ENSG00000249666	ENSG00000238651	ENSG00000200398	ENSG00000201119	ENSG00000238322	ENSG00000207365	ENSG00000207461
ENSG00000264482	ENSG00000261431	ENSG00000238721	ENSG00000200434	ENSG00000201143	ENSG00000238325	ENSG00000207414	ENSG00000207802
ENSG00000199472	ENSG00000217809	ENSG00000238819	ENSG00000200486	ENSG00000201216	ENSG00000238611	ENSG00000207425	ENSG00000207814
ENSG00000212204	ENSG00000201875	ENSG00000239040	ENSG00000200510	ENSG00000201241	ENSG00000238704	ENSG00000207609	ENSG00000207819
ENSG00000221176	ENSG00000200379	ENSG00000241913	ENSG00000200605	ENSG00000201370	ENSG00000238849	ENSG00000207626	ENSG00000208014
ENSG00000268790	ENSG00000265057	ENSG00000241975	ENSG00000200636	ENSG00000201544	ENSG00000238924	ENSG00000207638	ENSG00000211520
ENSG00000205021	ENSG00000207802	ENSG00000242001	ENSG00000200703	ENSG00000201604	ENSG00000238984	ENSG00000207737	ENSG00000211657
ENSG00000272166	ENSG00000231182	ENSG00000243613	ENSG00000201119	ENSG00000201623	ENSG00000239063	ENSG00000207803	ENSG00000211732
ENSG00000207108	ENSG00000265094	ENSG00000250956	ENSG00000201148	ENSG00000201723	ENSG00000239203	ENSG00000207971	ENSG00000211785
ENSG00000263372	ENSG00000221226	ENSG00000250972	ENSG00000201208	ENSG00000201746	ENSG00000239492	ENSG00000208016	ENSG00000211828
ENSG00000200601	ENSG00000221225	ENSG00000251763	ENSG00000201516	ENSG00000201820	ENSG00000240084	ENSG00000208033	ENSG00000211912
ENSG00000244544	ENSG00000248704	ENSG00000251874	ENSG00000201679	ENSG00000201901	ENSG00000241992	ENSG00000210839	ENSG00000211930
ENSG00000225842	ENSG00000212298	ENSG00000251898	ENSG00000201723	ENSG00000201954	ENSG00000243988	ENSG00000211832	ENSG00000211964
ENSG00000201523	ENSG00000265684	ENSG00000252282	ENSG00000201805	ENSG00000201966	ENSG00000249602	ENSG00000211845	ENSG00000212057
ENSG00000238344	ENSG00000224992	ENSG00000252327	ENSG00000201875	ENSG00000202095	ENSG00000250375	ENSG00000212158	ENSG00000212063
ENSG00000254792	ENSG00000179131	ENSG00000252557	ENSG00000201901	ENSG00000202239	ENSG00000251039	ENSG00000212204	ENSG00000212163
ENSG00000259923	ENSG00000240718	ENSG00000252921	ENSG00000201919	ENSG00000202259	ENSG00000251726	ENSG00000212283	ENSG00000212167
ENSG00000207609	ENSG00000265745	ENSG00000253033	ENSG00000201942	ENSG00000202261	ENSG00000252066	ENSG00000213184	ENSG00000212184
ENSG00000212283	ENSG00000266477	ENSG00000255370	ENSG00000201954	ENSG00000202314	ENSG00000252559	ENSG00000213542	ENSG00000212189
ENSG00000261792	ENSG00000264749	ENSG00000259923	ENSG00000201966	ENSG00000202383	ENSG00000252661	ENSG00000213592	ENSG00000212298
ENSG00000252143	ENSG00000228082	ENSG00000261792	ENSG00000202012	ENSG00000202422	ENSG00000253680	ENSG00000213849	ENSG00000212308
ENSG00000207334	ENSG00000250306	ENSG00000263542	ENSG00000202079	ENSG00000202508	ENSG00000253816	ENSG00000213862	ENSG00000212314
ENSG00000238361	ENSG00000223197	ENSG00000263644	ENSG00000202092	ENSG00000202536	ENSG00000254240	ENSG00000214841	ENSG00000212383
ENSG00000266684	ENSG00000259791	ENSG00000263676	ENSG00000202216	ENSG00000203462	ENSG00000254298	ENSG00000215863	ENSG00000212460
ENSG00000212158	ENSG00000258480	ENSG00000265396	ENSG00000202310	ENSG00000203489	ENSG00000256116	ENSG00000216054	ENSG00000212565
ENSG00000223318	ENSG00000233394	ENSG00000265596	ENSG00000202386	ENSG00000204848	ENSG00000256813	ENSG00000218069	ENSG00000212569
ENSG00000204588	ENSG00000261247	ENSG00000265968	ENSG00000202474	ENSG00000204956	ENSG00000258199	ENSG00000219642	ENSG00000212724
ENSG00000255903	ENSG00000249617	ENSG00000266684	ENSG00000203438	ENSG00000205148	ENSG00000258916	ENSG00000219693	ENSG00000213135
ENSG00000249982	ENSG00000252925	ENSG00000266698	ENSG00000203465	ENSG00000205174	ENSG00000262651	ENSG00000219722	ENSG00000213452
ENSG00000251874	ENSG00000257231	ENSG00000267138	ENSG00000203479	ENSG00000206105	ENSG00000263557	ENSG00000220848	ENSG00000214856
ENSG00000238035	ENSG00000212184	ENSG00000267757	ENSG00000203781	ENSG00000206422	ENSG00000263644	ENSG00000220884	ENSG00000215357
ENSG00000206127	ENSG00000252508	ENSG00000268173	ENSG00000205174	ENSG00000206612	ENSG00000263853	ENSG00000221040	ENSG00000215996
ENSG00000239105	ENSG00000187990	ENSG00000268289	ENSG00000206536	ENSG00000206613	ENSG00000263857	ENSG00000221115	ENSG00000216093
ENSG00000250972	ENSG00000250611	ENSG00000268790	ENSG00000206612	ENSG00000206656	ENSG00000263941	ENSG00000221176	ENSG00000216123
ENSG00000251220	ENSG00000264352	ENSG00000269978	ENSG00000206658	ENSG00000206658	ENSG00000263967	ENSG00000221221	ENSG00000217809
ENSG00000202449	ENSG00000231196	ENSG00000272440	ENSG00000206734	ENSG00000206744	ENSG00000264075	ENSG00000221291	ENSG00000219284
ENSG00000235028	ENSG00000214042		ENSG00000206761	ENSG00000206816	ENSG00000264477	ENSG00000221303	ENSG00000219758
ENSG00000266415	ENSG00000236433		ENSG00000206849	ENSG00000206852	ENSG00000264576	ENSG00000221616	ENSG00000221118
ENSG00000207240	ENSG00000200605		ENSG00000206921	ENSG00000206912	ENSG00000264749	ENSG00000221631	ENSG00000221225
ENSG00000263518	ENSG00000234559		ENSG00000207012	ENSG00000206915	ENSG00000265254	ENSG00000221670	ENSG00000221226
ENSG00000238819	ENSG00000215096		ENSG00000207032	ENSG00000206977	ENSG00000265977	ENSG00000221691	ENSG00000221238
ENSG00000200059	ENSG00000254225		ENSG00000207069	ENSG00000207090	ENSG00000266083	ENSG00000221970	ENSG00000221251
ENSG00000266739	ENSG00000238883		ENSG00000207117	ENSG00000207148	ENSG00000266399	ENSG00000222121	ENSG00000221275
ENSG00000252327	ENSG00000236261		ENSG00000207161	ENSG00000207188	ENSG00000266408	ENSG00000222164	ENSG00000221500
ENSG00000222915	ENSG00000226046		ENSG00000207300	ENSG00000207196	ENSG00000266734	ENSG00000222238	ENSG00000221574
ENSG00000211832	ENSG00000202198		ENSG00000207302	ENSG00000207365	ENSG00000266852	ENSG00000222255	ENSG00000221676
ENSG00000224205	ENSG00000203438		ENSG00000207393	ENSG00000207379	ENSG00000267078	ENSG00000222421	ENSG00000221793
ENSG00000208024	ENSG00000242748		ENSG00000207419	ENSG00000207401	ENSG00000269275	ENSG00000222610	ENSG00000221821
ENSG00000266307	ENSG00000182611		ENSG00000207474	ENSG00000207403	ENSG00000270868	ENSG00000222915	ENSG00000222170
ENSG00000216054	ENSG00000233551		ENSG00000207516	ENSG00000207516	ENSG00000271496	ENSG00000223052	ENSG00000222174
ENSG00000265865	ENSG00000243066		ENSG00000207551	ENSG00000207619	ENSG00000271737	ENSG00000223123	ENSG00000222248
ENSG00000204844	ENSG00000238804		ENSG00000207575	ENSG00000207638	ENSG00000273289	ENSG00000223628	ENSG00000222356
ENSG00000202016	ENSG00000231663		ENSG00000207581	ENSG00000207734		ENSG00000223849	ENSG00000222412
ENSG00000252935	ENSG00000258886		ENSG00000207632	ENSG00000207924		ENSG00000223897	ENSG00000222429
ENSG00000252200	ENSG00000265150		ENSG00000207716	ENSG00000207992		ENSG00000223946	ENSG00000222448
ENSG00000221189	ENSG00000169564		ENSG00000207802	ENSG00000208033		ENSG00000224205	ENSG00000222449
ENSG00000269531	ENSG00000266473		ENSG00000207819	ENSG00000211649		ENSG00000224237	ENSG00000222500
ENSG00000198975	ENSG00000261704		ENSG00000207925	ENSG00000211843		ENSG00000224503	ENSG00000222558
ENSG00000221521	ENSG00000199201		ENSG00000207959	ENSG00000211845		ENSG00000224602	ENSG00000222774
ENSG00000263514	ENSG00000212144		ENSG00000207992	ENSG00000211848		ENSG00000226331	ENSG00000223101
ENSG00000252478	ENSG00000253993		ENSG00000211818	ENSG00000212036		ENSG00000226580	ENSG00000223197
ENSG00000236860	ENSG00000265098		ENSG00000211828	ENSG00000212247		ENSG00000226646	ENSG00000223217
ENSG00000222238	ENSG00000253759		ENSG00000211833	ENSG00000212292		ENSG00000227288	ENSG00000223410
ENSG00000219693	ENSG00000239137		ENSG00000211853	ENSG00000212304		ENSG00000227510	ENSG00000223710
ENSG00000240791	ENSG00000263684		ENSG00000211987	ENSG00000212387		ENSG00000227960	ENSG00000223786
ENSG00000221111	ENSG00000249079		ENSG00000212144	ENSG00000212421		ENSG00000228132	ENSG00000223831
ENSG00000238341	ENSG00000216123		ENSG00000212184	ENSG00000212522		ENSG00000228312	ENSG00000223866
ENSG00000221740	ENSG00000212314		ENSG00000212292	ENSG00000212552		ENSG00000228349	ENSG00000224128
ENSG00000252557	ENSG00000212620		ENSG00000212298	ENSG00000212559		ENSG00000228570	ENSG00000224366
ENSG00000199568	ENSG00000223710		ENSG00000212304	ENSG00000212615		ENSG00000228645	ENSG00000224977
ENSG00000199291	ENSG00000260999		ENSG00000212308	ENSG00000213144		ENSG00000228694	ENSG00000225625
ENSG00000255840	ENSG00000224977		ENSG00000212314	ENSG00000213184		ENSG00000228814	ENSG00000226363
ENSG00000251763	ENSG00000225067		ENSG00000212378	ENSG00000213270		ENSG00000228851	ENSG00000226366
ENSG00000221260	ENSG00000244708		ENSG00000212517	ENSG00000213727		ENSG00000229542	ENSG00000226468
ENSG00000207620	ENSG00000225787		ENSG00000212521	ENSG00000213785		ENSG00000229567	ENSG00000227063
ENSG00000202159	ENSG00000252479		ENSG00000212552	ENSG00000213862		ENSG00000229779	ENSG00000227108
ENSG00000253041	ENSG00000198327		ENSG00000212559	ENSG00000213877		ENSG00000229789	ENSG00000227468
ENSG00000252363	ENSG00000240671		ENSG00000212565	ENSG00000213970		ENSG00000229878	ENSG00000227613
ENSG00000200555	ENSG00000272428		ENSG00000212620	ENSG00000214081		ENSG00000230021	ENSG00000228737
ENSG00000208033	ENSG00000213135		ENSG00000212626	ENSG00000214192		ENSG00000230083	ENSG00000229188
ENSG00000252710	ENSG00000236431		ENSG00000212659	ENSG00000214479		ENSG00000230397	ENSG00000229368
ENSG00000200593	ENSG00000251942		ENSG00000213135	ENSG00000214871		ENSG00000230597	ENSG00000229379
ENSG00000217929	ENSG00000199635		ENSG00000213157	ENSG00000215002		ENSG00000230945	ENSG00000229652
ENSG00000221115	ENSG00000261612		ENSG00000213232	ENSG00000215177		ENSG00000231712	ENSG00000229947
ENSG00000200974	ENSG00000255010		ENSG00000213270	ENSG00000215875		ENSG00000231906	ENSG00000230944
ENSG00000221798	ENSG00000203616		ENSG00000213371	ENSG00000215939		ENSG00000232133	ENSG00000231182
ENSG00000212734	ENSG00000238383		ENSG00000213439	ENSG00000215952		ENSG00000232210	ENSG00000231663
ENSG00000252548	ENSG00000265828		ENSG00000213579	ENSG00000216054		ENSG00000232637	ENSG00000231722
ENSG00000261240	ENSG00000260519		ENSG00000213643	ENSG00000217612		ENSG00000232922	ENSG00000232212
ENSG00000200105	ENSG00000263604		ENSG00000213867	ENSG00000217680		ENSG00000233286	ENSG00000232571
ENSG00000206975	ENSG00000254208		ENSG00000213970	ENSG00000218561		ENSG00000233906	ENSG00000232827
ENSG00000251808	ENSG00000201805		ENSG00000214042	ENSG00000218766		ENSG00000234108	ENSG00000232879
ENSG00000229789	ENSG00000200108		ENSG00000214081	ENSG00000219298		ENSG00000234274	ENSG00000232950
ENSG00000220733	ENSG00000264095		ENSG00000214121	ENSG00000219642		ENSG00000235028	ENSG00000233099
ENSG00000221970	ENSG00000269921		ENSG00000214305	ENSG00000219940		ENSG00000236860	ENSG00000233330
ENSG00000239040	ENSG00000265679		ENSG00000214457	ENSG00000220091		ENSG00000237160	ENSG00000233551
ENSG00000229567	ENSG00000253099		ENSG00000215096	ENSG00000220725		ENSG00000237174	ENSG00000233674
ENSG00000215966	ENSG00000267648		ENSG00000215270	ENSG00000220884		ENSG00000238337	ENSG00000234197
ENSG00000265596	ENSG00000261421		ENSG00000215545	ENSG00000220981		ENSG00000238341	ENSG00000234234
ENSG00000261491	ENSG00000238766		ENSG00000215952	ENSG00000221070		ENSG00000238344	ENSG00000234518
ENSG00000261181	ENSG00000207069		ENSG00000215993	ENSG00000221145		ENSG00000238361	ENSG00000234531
ENSG00000232210	ENSG00000262187		ENSG00000216011	ENSG00000221179		ENSG00000238374	ENSG00000234559
ENSG00000222439	ENSG00000260669		ENSG00000216123	ENSG00000221199		ENSG00000238608	ENSG00000234689
ENSG00000265538	ENSG00000258452		ENSG00000216616	ENSG00000221265		ENSG00000238721	ENSG00000234695
ENSG00000200468	ENSG00000252908		ENSG00000216713	ENSG00000221288		ENSG00000239105	ENSG00000235174
ENSG00000266663	ENSG00000263999		ENSG00000217268	ENSG00000221291		ENSG00000239180	ENSG00000235325
ENSG00000199025	ENSG00000264691		ENSG00000217289	ENSG00000221303		ENSG00000239899	ENSG00000236300
ENSG00000230648	ENSG00000252733		ENSG00000217769	ENSG00000221322		ENSG00000240096	ENSG00000236305
ENSG00000222121	ENSG00000267398		ENSG00000217809	ENSG00000221326		ENSG00000240673	ENSG00000236400
ENSG00000211970	ENSG00000240202		ENSG00000218617	ENSG00000221333		ENSG00000240791	ENSG00000236431
ENSG00000200106	ENSG00000248261		ENSG00000219262	ENSG00000221335		ENSG00000241568	ENSG00000236433
ENSG00000252203	ENSG00000251638		ENSG00000219736	ENSG00000221357		ENSG00000241943	ENSG00000238013
ENSG00000260344	ENSG00000238582		ENSG00000220069	ENSG00000221416		ENSG00000242001	ENSG00000238325
ENSG00000256393	ENSG00000229368		ENSG00000220557	ENSG00000221421		ENSG00000242357	ENSG00000238383
ENSG00000258408	ENSG00000211833		ENSG00000220984	ENSG00000221551		ENSG00000243005	ENSG00000238566
ENSG00000207093	ENSG00000221530		ENSG00000221063	ENSG00000221616		ENSG00000243297	ENSG00000238611
ENSG00000270909	ENSG00000270114		ENSG00000221118	ENSG00000221631		ENSG00000243613	ENSG00000238631
ENSG00000270705	ENSG00000258099		ENSG00000221179	ENSG00000221670		ENSG00000244130	ENSG00000238704
ENSG00000230021	ENSG00000212626		ENSG00000221195	ENSG00000221762		ENSG00000244544	ENSG00000238766
ENSG00000271452	ENSG00000265169		ENSG00000221225	ENSG00000221783		ENSG00000248878	ENSG00000238770
ENSG00000207425	ENSG00000201919		ENSG00000221226	ENSG00000221844		ENSG00000249101	ENSG00000238804
	ENSG00000199450		ENSG00000221238	ENSG00000222038		ENSG00000249623	ENSG00000238883
	ENSG00000264766		ENSG00000221240	ENSG00000222101		ENSG00000249766	ENSG00000238924
	ENSG00000265977		ENSG00000221257	ENSG00000222109		ENSG00000249982	ENSG00000238984
	ENSG00000244197		ENSG00000221293	ENSG00000222312		ENSG00000250688	ENSG00000239035
	ENSG00000238631		ENSG00000221322	ENSG00000222327		ENSG00000250863	ENSG00000239116
	ENSG00000251317		ENSG00000221335	ENSG00000222428		ENSG00000250972	ENSG00000239137
	ENSG00000255900		ENSG00000221357	ENSG00000222574		ENSG00000251220	ENSG00000239189
	ENSG00000220323		ENSG00000221425	ENSG00000222588		ENSG00000251274	ENSG00000239247
	ENSG00000266416		ENSG00000221458	ENSG00000222663		ENSG00000251409	ENSG00000239776
	ENSG00000251704		ENSG00000221470	ENSG00000222761		ENSG00000251808	ENSG00000239888
	ENSG00000233674		ENSG00000221530	ENSG00000222778		ENSG00000251857	ENSG00000240202
	ENSG00000268823		ENSG00000221534	ENSG00000222971		ENSG00000251874	ENSG00000240671
	ENSG00000207575		ENSG00000221551	ENSG00000222990		ENSG00000252088	ENSG00000240718
	ENSG00000254329		ENSG00000221783	ENSG00000223052		ENSG00000252143	ENSG00000241156
	ENSG00000271606		ENSG00000221821	ENSG00000223128		ENSG00000252181	ENSG00000241244
	ENSG00000206921		ENSG00000222072	ENSG00000223211		ENSG00000252200	ENSG00000241251
	ENSG00000222429		ENSG00000222158	ENSG00000223284		ENSG00000252203	ENSG00000241461
	ENSG00000199933		ENSG00000222231	ENSG00000223308		ENSG00000252214	ENSG00000241625
	ENSG00000252107		ENSG00000222251	ENSG00000223558		ENSG00000252230	ENSG00000241829
	ENSG00000220069		ENSG00000222327	ENSG00000223628		ENSG00000252363	ENSG00000241992
	ENSG00000206882		ENSG00000222343	ENSG00000223946		ENSG00000252412	ENSG00000242079
	ENSG00000212063		ENSG00000222428	ENSG00000224040		ENSG00000252414	ENSG00000242748
	ENSG00000254954		ENSG00000222429	ENSG00000224062		ENSG00000252478	ENSG00000242989
	ENSG00000226366		ENSG00000222448	ENSG00000224085		ENSG00000252546	ENSG00000243164
	ENSG00000237553		ENSG00000222493	ENSG00000224330		ENSG00000252548	ENSG00000243167
	ENSG00000260708		ENSG00000222588	ENSG00000224410		ENSG00000252615	ENSG00000243238
	ENSG00000243883		ENSG00000222631	ENSG00000224602		ENSG00000252742	ENSG00000243370
	ENSG00000252692		ENSG00000222663	ENSG00000224849		ENSG00000252921	ENSG00000243988
	ENSG00000265662		ENSG00000222721	ENSG00000224867		ENSG00000252928	ENSG00000244159
	ENSG00000272426		ENSG00000222749	ENSG00000224956		ENSG00000252932	ENSG00000244521
	ENSG00000243039		ENSG00000222761	ENSG00000225119		ENSG00000252935	ENSG00000244708
	ENSG00000258493		ENSG00000222985	ENSG00000225415		ENSG00000252952	ENSG00000248249
	ENSG00000212521		ENSG00000223125	ENSG00000225448		ENSG00000253033	ENSG00000248261
	ENSG00000202310		ENSG00000223128	ENSG00000225598		ENSG00000253041	ENSG00000248527
	ENSG00000254195		ENSG00000223197	ENSG00000225623		ENSG00000253388	ENSG00000248942
	ENSG00000266461		ENSG00000223255	ENSG00000225662		ENSG00000253527	ENSG00000249253
	ENSG00000261593		ENSG00000223308	ENSG00000225976		ENSG00000253910	ENSG00000249562
	ENSG00000250820		ENSG00000223381	ENSG00000226037		ENSG00000253953	ENSG00000249602
	ENSG00000242079		ENSG00000223440	ENSG00000226047		ENSG00000254744	ENSG00000249617
	ENSG00000264811		ENSG00000223513	ENSG00000226063		ENSG00000254756	ENSG00000249666
	ENSG00000270401		ENSG00000223570	ENSG00000226197		ENSG00000254792	ENSG00000250306
	ENSG00000234676		ENSG00000223595	ENSG00000226216		ENSG00000255229	ENSG00000250342
	ENSG00000272414		ENSG00000223710	ENSG00000226297		ENSG00000255343	ENSG00000250375
	ENSG00000239776		ENSG00000223786	ENSG00000226507		ENSG00000255370	ENSG00000250402
	ENSG00000272663		ENSG00000223794	ENSG00000226646		ENSG00000255396	ENSG00000250611
	ENSG00000221238		ENSG00000223870	ENSG00000227125		ENSG00000255525	ENSG00000250635
	ENSG00000200922		ENSG00000224252	ENSG00000227167		ENSG00000255903	ENSG00000250782
	ENSG00000269533		ENSG00000224690	ENSG00000227279		ENSG00000256372	ENSG00000251550
	ENSG00000200871		ENSG00000224819	ENSG00000227288		ENSG00000256393	ENSG00000251634
	ENSG00000261747		ENSG00000224867	ENSG00000227313		ENSG00000258205	ENSG00000251638
	ENSG00000254036		ENSG00000224992	ENSG00000227465		ENSG00000258433	ENSG00000251716
	ENSG00000252017		ENSG00000225067	ENSG00000227554		ENSG00000259587	ENSG00000251726
	ENSG00000202012		ENSG00000225105	ENSG00000227625		ENSG00000259861	ENSG00000251739
	ENSG00000240286		ENSG00000225119	ENSG00000227714		ENSG00000260067	ENSG00000251824
	ENSG00000250379		ENSG00000225221	ENSG00000227789		ENSG00000260201	ENSG00000251852
	ENSG00000201148		ENSG00000225284	ENSG00000228132		ENSG00000260830	ENSG00000251919
	ENSG00000222749		ENSG00000225308	ENSG00000228568		ENSG00000261041	ENSG00000252002
	ENSG00000272657		ENSG00000225421	ENSG00000228645		ENSG00000261089	ENSG00000252019
	ENSG00000212517		ENSG00000225448	ENSG00000228711		ENSG00000261240	ENSG00000252065
	ENSG00000251716		ENSG00000225451	ENSG00000228814		ENSG00000261453	ENSG00000252107
	ENSG00000212308		ENSG00000225458	ENSG00000228901		ENSG00000261965	ENSG00000252259
	ENSG00000252348		ENSG00000225537	ENSG00000229183		ENSG00000262154	ENSG00000252287
	ENSG00000227062		ENSG00000225598	ENSG00000229242		ENSG00000263372	ENSG00000252313
	ENSG00000200510		ENSG00000225625	ENSG00000229306		ENSG00000263514	ENSG00000252348
	ENSG00000235174		ENSG00000225710	ENSG00000229542		ENSG00000263518	ENSG00000252373
	ENSG00000264168		ENSG00000225735	ENSG00000229567		ENSG00000263542	ENSG00000252432
	ENSG00000236300		ENSG00000225787	ENSG00000229765		ENSG00000263623	ENSG00000252479
	ENSG00000211912		ENSG00000226020	ENSG00000229779		ENSG00000263710	ENSG00000252508
	ENSG00000264453		ENSG00000226037	ENSG00000229919		ENSG00000263816	ENSG00000252661
	ENSG00000207161		ENSG00000226046	ENSG00000230174		ENSG00000264241	ENSG00000252733
	ENSG00000251824		ENSG00000226211	ENSG00000230299		ENSG00000264395	ENSG00000252779
	ENSG00000199986		ENSG00000226255	ENSG00000230356		ENSG00000264482	ENSG00000252797
	ENSG00000261915		ENSG00000226366	ENSG00000230403		ENSG00000264503	ENSG00000252898
	ENSG00000206849		ENSG00000226468	ENSG00000230507		ENSG00000264658	ENSG00000252925
	ENSG00000266115		ENSG00000226597	ENSG00000230614		ENSG00000264716	ENSG00000253099
	ENSG00000222170		ENSG00000227023	ENSG00000230749		ENSG00000264720	ENSG00000253236
	ENSG00000252313		ENSG00000227062	ENSG00000230758		ENSG00000264978	ENSG00000253247
	ENSG00000239571		ENSG00000227125	ENSG00000230777		ENSG00000265395	ENSG00000253464
	ENSG00000266832		ENSG00000227167	ENSG00000231052		ENSG00000265396	ENSG00000253497
	ENSG00000185928		ENSG00000227408	ENSG00000231271		ENSG00000265605	ENSG00000253506
	ENSG00000239116		ENSG00000227527	ENSG00000231366		ENSG00000265645	ENSG00000253588
	ENSG00000253464		ENSG00000227554	ENSG00000231712		ENSG00000265835	ENSG00000253615
	ENSG00000216011		ENSG00000227564	ENSG00000232023		ENSG00000265931	ENSG00000253707
	ENSG00000221425		ENSG00000227625	ENSG00000232035		ENSG00000266152	ENSG00000253750
	ENSG00000264341		ENSG00000227679	ENSG00000232503		ENSG00000266185	ENSG00000253759
	ENSG00000241789		ENSG00000227892	ENSG00000232646		ENSG00000266307	ENSG00000253996
	ENSG00000252312		ENSG00000228046	ENSG00000232851		ENSG00000266415	ENSG00000254036
	ENSG00000241710		ENSG00000228082	ENSG00000233134		ENSG00000266531	ENSG00000254208
	ENSG00000260863		ENSG00000228095	ENSG00000233179		ENSG00000266663	ENSG00000254224
	ENSG00000241946		ENSG00000228190	ENSG00000233286		ENSG00000266684	ENSG00000254240
	ENSG00000264840		ENSG00000228209	ENSG00000233329		ENSG00000266739	ENSG00000254329
	ENSG00000252898		ENSG00000228222	ENSG00000233351		ENSG00000267182	ENSG00000254342
	ENSG00000238013		ENSG00000228577	ENSG00000233385		ENSG00000267682	ENSG00000254610
	ENSG00000263828		ENSG00000228844	ENSG00000233476		ENSG00000267757	ENSG00000255010
	ENSG00000250207		ENSG00000228982	ENSG00000233501		ENSG00000268095	ENSG00000255015
	ENSG00000222558		ENSG00000229184	ENSG00000233632		ENSG00000268173	ENSG00000255183
	ENSG00000241244		ENSG00000229213	ENSG00000233640		ENSG00000268538	ENSG00000255307
	ENSG00000199468		ENSG00000229368	ENSG00000233703		ENSG00000269120	ENSG00000255469
	ENSG00000265627		ENSG00000229520	ENSG00000233805		ENSG00000270324	ENSG00000255714
	ENSG00000264206		ENSG00000229536	ENSG00000233868		ENSG00000270909	ENSG00000256122
	ENSG00000260260		ENSG00000229750	ENSG00000233941		ENSG00000270978	ENSG00000256894
	ENSG00000211520		ENSG00000229830	ENSG00000234048		ENSG00000272100	ENSG00000257125
	ENSG00000207410		ENSG00000229919	ENSG00000234108		ENSG00000272166	ENSG00000257231
	ENSG00000212189		ENSG00000230009	ENSG00000234538		ENSG00000272359	ENSG00000257503
	ENSG00000251739		ENSG00000230173	ENSG00000234612		ENSG00000272385	ENSG00000258099
	ENSG00000199901		ENSG00000230327	ENSG00000234638		ENSG00000272814	ENSG00000258121
	ENSG00000206734		ENSG00000230331	ENSG00000234680		ENSG00000273192	ENSG00000258199
	ENSG00000207117		ENSG00000230345	ENSG00000234685			ENSG00000258251
	ENSG00000256353		ENSG00000230403	ENSG00000235099			ENSG00000258406
	ENSG00000188388		ENSG00000230520	ENSG00000235232			ENSG00000258480
	ENSG00000237291		ENSG00000230571	ENSG00000235240			ENSG00000258486
	ENSG00000199962		ENSG00000230631	ENSG00000235294			ENSG00000258493
	ENSG00000270252		ENSG00000230749	ENSG00000235312			ENSG00000258577
	ENSG00000269633		ENSG00000230779	ENSG00000235337			ENSG00000258648
	ENSG00000238793		ENSG00000230942	ENSG00000235787			ENSG00000258680
	ENSG00000207032		ENSG00000230991	ENSG00000235993			ENSG00000258816
	ENSG00000252661		ENSG00000231124	ENSG00000236012			ENSG00000258886
	ENSG00000271523		ENSG00000231182	ENSG00000236058			ENSG00000259180
	ENSG00000201962		ENSG00000231196	ENSG00000236152			ENSG00000259223
	ENSG00000251877		ENSG00000231366	ENSG00000236528			ENSG00000259511
	ENSG00000207323		ENSG00000231398	ENSG00000236562			ENSG00000259791
	ENSG00000252497		ENSG00000231399	ENSG00000236592			ENSG00000259832
	ENSG00000272019		ENSG00000231510	ENSG00000236684			ENSG00000260126
	ENSG00000233138		ENSG00000231663	ENSG00000236832			ENSG00000260457
	ENSG00000222231		ENSG00000231678	ENSG00000236958			ENSG00000260669
	ENSG00000268288		ENSG00000231722	ENSG00000237137			ENSG00000260863
	ENSG00000258680		ENSG00000231961	ENSG00000237160			ENSG00000261421
	ENSG00000238924		ENSG00000232089	ENSG00000237174			ENSG00000261431
	ENSG00000217268		ENSG00000232158	ENSG00000237377			ENSG00000261593
	ENSG00000270507		ENSG00000232225	ENSG00000237487			ENSG00000261612
	ENSG00000272464		ENSG00000232336	ENSG00000237622			ENSG00000261704
	ENSG00000196176		ENSG00000232387	ENSG00000237699			ENSG00000261915
	ENSG00000186579		ENSG00000232601	ENSG00000237991			ENSG00000262651
	ENSG00000264231		ENSG00000232668	ENSG00000238003			ENSG00000263029
	ENSG00000206796		ENSG00000232702	ENSG00000238118			ENSG00000263557
	ENSG00000237929		ENSG00000232775	ENSG00000238257			ENSG00000263681
	ENSG00000252943		ENSG00000232809	ENSG00000238310			ENSG00000263684
	ENSG00000254873		ENSG00000232827	ENSG00000238359			ENSG00000263999
	ENSG00000251630		ENSG00000232950	ENSG00000238374			ENSG00000264095
	ENSG00000238704		ENSG00000233134	ENSG00000238424			ENSG00000264206
	ENSG00000207959		ENSG00000233138	ENSG00000238452			ENSG00000264231
	ENSG00000252301		ENSG00000233394	ENSG00000238492			ENSG00000264266
	ENSG00000201208		ENSG00000233451	ENSG00000238516			ENSG00000264309
	ENSG00000221113		ENSG00000233454	ENSG00000238575			ENSG00000264328
	ENSG00000238987		ENSG00000233470	ENSG00000238656			ENSG00000264352
	ENSG00000198366		ENSG00000233521	ENSG00000238663			ENSG00000264380
	ENSG00000241082		ENSG00000233551	ENSG00000238882			ENSG00000264453
	ENSG00000201752		ENSG00000233640	ENSG00000238885			ENSG00000264691
	ENSG00000237085		ENSG00000233703	ENSG00000238887			ENSG00000264749
	ENSG00000238610		ENSG00000233868	ENSG00000238919			ENSG00000264766
	ENSG00000228737		ENSG00000233962	ENSG00000238958			ENSG00000264840
	ENSG00000228095		ENSG00000234025	ENSG00000238975			ENSG00000264850
	ENSG00000212420		ENSG00000234237	ENSG00000238979			ENSG00000265057
	ENSG00000258486		ENSG00000234273	ENSG00000239001			ENSG00000265093
	ENSG00000236312		ENSG00000234426	ENSG00000239028			ENSG00000265094
	ENSG00000200179		ENSG00000234478	ENSG00000239065			ENSG00000265150
	ENSG00000238496		ENSG00000234489	ENSG00000239068			ENSG00000265169
	ENSG00000237745		ENSG00000234538	ENSG00000239091			ENSG00000265577
	ENSG00000222411		ENSG00000234559	ENSG00000239099			ENSG00000265662
	ENSG00000201672		ENSG00000234637	ENSG00000239153			ENSG00000265684
	ENSG00000229213		ENSG00000234676	ENSG00000239190			ENSG00000265714
	ENSG00000202164		ENSG00000234821	ENSG00000239253			ENSG00000265745
	ENSG00000234654		ENSG00000234860	ENSG00000239504			ENSG00000265778
	ENSG00000200142		ENSG00000234863	ENSG00000239820			ENSG00000265828
	ENSG00000263681		ENSG00000234898	ENSG00000239856			ENSG00000265885
	ENSG00000253021		ENSG00000234952	ENSG00000239978			ENSG00000265977
	ENSG00000258816		ENSG00000235232	ENSG00000240173			ENSG00000266112
	ENSG00000201180		ENSG00000235544	ENSG00000240459			ENSG00000266115
	ENSG00000252369		ENSG00000235625	ENSG00000240466			ENSG00000266168
	ENSG00000272676		ENSG00000235993	ENSG00000240641			ENSG00000266416
	ENSG00000256157		ENSG00000236191	ENSG00000240796			ENSG00000266449
	ENSG00000266156		ENSG00000236261	ENSG00000241125			ENSG00000266461
	ENSG00000241807		ENSG00000236431	ENSG00000241269			ENSG00000266473
	ENSG00000240864		ENSG00000236433	ENSG00000241281			ENSG00000266477
	ENSG00000215033		ENSG00000236511	ENSG00000241392			ENSG00000266515
	ENSG00000201119		ENSG00000236711	ENSG00000241568			ENSG00000266758
	ENSG00000253319		ENSG00000236739	ENSG00000241590			ENSG00000266832
	ENSG00000258073		ENSG00000236750	ENSG00000241592			ENSG00000267137
	ENSG00000244674		ENSG00000236869	ENSG00000241665			ENSG00000267398
	ENSG00000212569		ENSG00000236950	ENSG00000241741			ENSG00000267424
	ENSG00000252259		ENSG00000237085	ENSG00000241943			ENSG00000267648
	ENSG00000244125		ENSG00000237220	ENSG00000242357			ENSG00000268823
	ENSG00000266104		ENSG00000237291	ENSG00000242364			ENSG00000269147
	ENSG00000271565		ENSG00000237388	ENSG00000242384			ENSG00000269194
	ENSG00000249085		ENSG00000237415	ENSG00000242486			ENSG00000269419
	ENSG00000213643		ENSG00000237434	ENSG00000242688			ENSG00000269501
	ENSG00000251955		ENSG00000237527	ENSG00000242728			ENSG00000269533
	ENSG00000221259		ENSG00000237553	ENSG00000243297			ENSG00000269575
	ENSG00000216081		ENSG00000237617	ENSG00000243466			ENSG00000269765
	ENSG00000264309		ENSG00000237726	ENSG00000243531			ENSG00000269921
	ENSG00000206761		ENSG00000237756	ENSG00000243877			ENSG00000270068
	ENSG00000227063		ENSG00000237885	ENSG00000244020			ENSG00000270326
	ENSG00000212460		ENSG00000237929	ENSG00000244025			ENSG00000270361
	ENSG00000229830		ENSG00000238015	ENSG00000244048			ENSG00000270401
	ENSG00000238513		ENSG00000238020	ENSG00000244197			ENSG00000270495
	ENSG00000273288		ENSG00000238124	ENSG00000244404			ENSG00000270576
	ENSG00000263928		ENSG00000238143	ENSG00000244461			ENSG00000270868
	ENSG00000202216		ENSG00000238265	ENSG00000244510			ENSG00000270955
	ENSG00000229750		ENSG00000238310	ENSG00000244544			ENSG00000270957
	ENSG00000256237		ENSG00000238383	ENSG00000244653			ENSG00000271385
	ENSG00000201263		ENSG00000238385	ENSG00000248137			ENSG00000271496
	ENSG00000222500		ENSG00000238452	ENSG00000248293			ENSG00000271523
	ENSG00000253707		ENSG00000238496	ENSG00000248308			ENSG00000271606
	ENSG00000223101		ENSG00000238513	ENSG00000248449			ENSG00000271701
	ENSG00000270685		ENSG00000238579	ENSG00000248577			ENSG00000272019
	ENSG00000199299		ENSG00000238582	ENSG00000248674			ENSG00000272076
	ENSG00000251727		ENSG00000238610	ENSG00000248722			ENSG00000272182
	ENSG00000238566		ENSG00000238631	ENSG00000248933			ENSG00000272195
	ENSG00000222985		ENSG00000238660	ENSG00000249049			ENSG00000272426
	ENSG00000221210		ENSG00000238766	ENSG00000249116			ENSG00000272428
	ENSG00000201436		ENSG00000238785	ENSG00000249184			ENSG00000272464
	ENSG00000249564		ENSG00000238793	ENSG00000249210			ENSG00000272609
	ENSG00000266538		ENSG00000238804	ENSG00000249276			ENSG00000272657
	ENSG00000215993		ENSG00000238883	ENSG00000249387			ENSG00000272663
	ENSG00000260224		ENSG00000238887	ENSG00000249433
	ENSG00000252517		ENSG00000238938	ENSG00000249582
	ENSG00000242088		ENSG00000238987	ENSG00000249623
	ENSG00000200526		ENSG00000239028	ENSG00000249627
	ENSG00000238893		ENSG00000239053	ENSG00000249731
	ENSG00000264543		ENSG00000239068	ENSG00000249784
	ENSG00000200421		ENSG00000239106	ENSG00000249982
	ENSG00000252432		ENSG00000239115	ENSG00000250250
	ENSG00000202368		ENSG00000239137	ENSG00000250289
	ENSG00000207164		ENSG00000239547	ENSG00000250438
	ENSG00000207181		ENSG00000239571	ENSG00000250630
	ENSG00000199990		ENSG00000239767	ENSG00000250725
	ENSG00000248775		ENSG00000239820	ENSG00000250794
	ENSG00000238660		ENSG00000239856	ENSG00000250814
	ENSG00000257730		ENSG00000239868	ENSG00000250863
	ENSG00000263577		ENSG00000239978	ENSG00000250897
	ENSG00000231485		ENSG00000240202	ENSG00000250927
	ENSG00000222493		ENSG00000240286	ENSG00000250971
	ENSG00000224869		ENSG00000240382	ENSG00000251058
	ENSG00000252415		ENSG00000240554	ENSG00000251081
	ENSG00000252151		ENSG00000240637	ENSG00000251185
	ENSG00000215996		ENSG00000240641	ENSG00000251188
	ENSG00000268148		ENSG00000240718	ENSG00000251210
	ENSG00000264850		ENSG00000240724	ENSG00000251220
	ENSG00000259169		ENSG00000240940	ENSG00000251363
	ENSG00000221300		ENSG00000241125	ENSG00000251378
	ENSG00000212382		ENSG00000241156	ENSG00000251409
	ENSG00000253506		ENSG00000241269	ENSG00000251549
	ENSG00000207209		ENSG00000241392	ENSG00000251680
	ENSG00000251762		ENSG00000241461	ENSG00000251714
	ENSG00000249773		ENSG00000241592	ENSG00000251836
	ENSG00000157654		ENSG00000241665	ENSG00000251875
	ENSG00000252518		ENSG00000241710	ENSG00000251933
	ENSG00000222249		ENSG00000241744	ENSG00000252022
	ENSG00000212535		ENSG00000241776	ENSG00000252082
	ENSG00000221519		ENSG00000241789	ENSG00000252148
	ENSG00000203465		ENSG00000241807	ENSG00000252180
			ENSG00000241946	ENSG00000252181
			ENSG00000242079	ENSG00000252230
			ENSG00000242281	ENSG00000252240
			ENSG00000242364	ENSG00000252241
			ENSG00000242569	ENSG00000252268
			ENSG00000242692	ENSG00000252290
			ENSG00000242748	ENSG00000252297
			ENSG00000242963	ENSG00000252301
			ENSG00000242995	ENSG00000252310
			ENSG00000243039	ENSG00000252326
			ENSG00000243066	ENSG00000252329
			ENSG00000243370	ENSG00000252449
			ENSG00000243389	ENSG00000252576
			ENSG00000243531	ENSG00000252592
			ENSG00000243771	ENSG00000252634
			ENSG00000243883	ENSG00000252688
			ENSG00000244066	ENSG00000252725
			ENSG00000244197	ENSG00000252740
			ENSG00000244329	ENSG00000252795
			ENSG00000244372	ENSG00000252806
			ENSG00000244404	ENSG00000252811
			ENSG00000244429	ENSG00000252859
			ENSG00000244510	ENSG00000252890
			ENSG00000244514	ENSG00000252913
			ENSG00000244568	ENSG00000252952
			ENSG00000244706	ENSG00000252987
			ENSG00000244708	ENSG00000253026
			ENSG00000247402	ENSG00000253028
			ENSG00000248104	ENSG00000253055
			ENSG00000248173	ENSG00000253186
			ENSG00000248308	ENSG00000253226
			ENSG00000248311	ENSG00000253332
			ENSG00000248378	ENSG00000253370
			ENSG00000248674	ENSG00000253425
			ENSG00000248701	ENSG00000253485
			ENSG00000248704	ENSG00000253489
			ENSG00000248942	ENSG00000253527
			ENSG00000248987	ENSG00000253617
			ENSG00000249049	ENSG00000253731
			ENSG00000249079	ENSG00000253762
			ENSG00000249102	ENSG00000253873
			ENSG00000249368	ENSG00000253884
			ENSG00000249387	ENSG00000253903
			ENSG00000249443	ENSG00000253910
			ENSG00000249483	ENSG00000253953
			ENSG00000249562	ENSG00000253979
			ENSG00000249564	ENSG00000254163
			ENSG00000249617	ENSG00000254221
			ENSG00000249666	ENSG00000254424
			ENSG00000249888	ENSG00000254472
			ENSG00000250024	ENSG00000254563
			ENSG00000250078	ENSG00000254756
			ENSG00000250144	ENSG00000254792
			ENSG00000250207	ENSG00000254816
			ENSG00000250227	ENSG00000254897
			ENSG00000250306	ENSG00000254953
			ENSG00000250340	ENSG00000255047
			ENSG00000250375	ENSG00000255078
			ENSG00000250381	ENSG00000255123
			ENSG00000250402	ENSG00000255209
			ENSG00000250611	ENSG00000255227
			ENSG00000250635	ENSG00000255340
			ENSG00000250782	ENSG00000255399
			ENSG00000250814	ENSG00000255499
			ENSG00000250820	ENSG00000255518
			ENSG00000250918	ENSG00000255550
			ENSG00000250946	ENSG00000255555
			ENSG00000250971	ENSG00000255866
			ENSG00000250974	ENSG00000255900
			ENSG00000250997	ENSG00000255996
			ENSG00000251129	ENSG00000256137
			ENSG00000251188	ENSG00000256310
			ENSG00000251221	ENSG00000256704
			ENSG00000251317	ENSG00000256835
			ENSG00000251363	ENSG00000256986
			ENSG00000251368	ENSG00000257069
			ENSG00000251378	ENSG00000257404
			ENSG00000251630	ENSG00000257541
			ENSG00000251670	ENSG00000257583
			ENSG00000251704	ENSG00000257587
			ENSG00000251778	ENSG00000257731
			ENSG00000251836	ENSG00000257897
			ENSG00000251877	ENSG00000258098
			ENSG00000251933	ENSG00000258300
			ENSG00000251942	ENSG00000258314
			ENSG00000251955	ENSG00000258368
			ENSG00000252002	ENSG00000258381
			ENSG00000252017	ENSG00000258433
			ENSG00000252086	ENSG00000258637
			ENSG00000252092	ENSG00000258868
			ENSG00000252151	ENSG00000259006
			ENSG00000252301	ENSG00000259152
			ENSG00000252312	ENSG00000259255
			ENSG00000252313	ENSG00000259822
			ENSG00000252403	ENSG00000259861
			ENSG00000252479	ENSG00000259864
			ENSG00000252497	ENSG00000260444
			ENSG00000252508	ENSG00000260610
			ENSG00000252541	ENSG00000260640
			ENSG00000252594	ENSG00000260830
			ENSG00000252607	ENSG00000261047
			ENSG00000252692	ENSG00000261069
			ENSG00000252779	ENSG00000261259
			ENSG00000252793	ENSG00000261340
			ENSG00000252795	ENSG00000261410
			ENSG00000252814	ENSG00000261672
			ENSG00000252890	ENSG00000262881
			ENSG00000252898	ENSG00000263177
			ENSG00000252908	ENSG00000263372
			ENSG00000252925	ENSG00000263447
			ENSG00000252940	ENSG00000263512
			ENSG00000252987	ENSG00000263518
			ENSG00000253099	ENSG00000263556
			ENSG00000253172	ENSG00000263572
			ENSG00000253191	ENSG00000263675
			ENSG00000253194	ENSG00000263714
			ENSG00000253229	ENSG00000263782
			ENSG00000253247	ENSG00000263794
			ENSG00000253257	ENSG00000263910
			ENSG00000253319	ENSG00000263914
			ENSG00000253370	ENSG00000263959
			ENSG00000253425	ENSG00000264045
			ENSG00000253452	ENSG00000264105
			ENSG00000253587	ENSG00000264222
			ENSG00000253674	ENSG00000264241
			ENSG00000253685	ENSG00000264303
			ENSG00000253759	ENSG00000264311
			ENSG00000253762	ENSG00000264318
			ENSG00000253776	ENSG00000264379
			ENSG00000253855	ENSG00000264395
			ENSG00000253884	ENSG00000264503
			ENSG00000253939	ENSG00000264535
			ENSG00000253956	ENSG00000264658
			ENSG00000253993	ENSG00000264669
			ENSG00000253995	ENSG00000264698
			ENSG00000254047	ENSG00000264720
			ENSG00000254051	ENSG00000264811
			ENSG00000254052	ENSG00000264841
			ENSG00000254079	ENSG00000264844
			ENSG00000254171	ENSG00000265014
			ENSG00000254195	ENSG00000265032
			ENSG00000254208	ENSG00000265073
			ENSG00000254225	ENSG00000265127
			ENSG00000254313	ENSG00000265164
			ENSG00000254320	ENSG00000265229
			ENSG00000254384	ENSG00000265368
			ENSG00000254424	ENSG00000265376
			ENSG00000254459	ENSG00000265382
			ENSG00000254496	ENSG00000265433
			ENSG00000254699	ENSG00000265435
			ENSG00000254753	ENSG00000265467
			ENSG00000254758	ENSG00000265500
			ENSG00000254769	ENSG00000265650
			ENSG00000254816	ENSG00000265661
			ENSG00000254817	ENSG00000265709
			ENSG00000254861	ENSG00000265786
			ENSG00000254873	ENSG00000265835
			ENSG00000254916	ENSG00000265853
			ENSG00000254954	ENSG00000265860
			ENSG00000255010	ENSG00000265890
			ENSG00000255123	ENSG00000265892
			ENSG00000255198	ENSG00000265931
			ENSG00000255207	ENSG00000266122
			ENSG00000255209	ENSG00000266140
			ENSG00000255280	ENSG00000266281
			ENSG00000255307	ENSG00000266307
			ENSG00000255320	ENSG00000266358
			ENSG00000255365	ENSG00000266415
			ENSG00000255450	ENSG00000266483
			ENSG00000255492	ENSG00000266531
			ENSG00000255518	ENSG00000266549
			ENSG00000255555	ENSG00000266663
			ENSG00000255690	ENSG00000266688
			ENSG00000255714	ENSG00000266724
			ENSG00000255743	ENSG00000266794
			ENSG00000255900	ENSG00000266806
			ENSG00000255928	ENSG00000266906
			ENSG00000256157	ENSG00000266945
			ENSG00000256353	ENSG00000267076
			ENSG00000256480	ENSG00000267115
			ENSG00000257141	ENSG00000267220
			ENSG00000257272	ENSG00000267590
			ENSG00000257327	ENSG00000267681
			ENSG00000257465	ENSG00000267682
			ENSG00000257580	ENSG00000267788
			ENSG00000257683	ENSG00000267799
			ENSG00000257730	ENSG00000268095
			ENSG00000258073	ENSG00000268163
			ENSG00000258118	ENSG00000268171
			ENSG00000258193	ENSG00000268272
			ENSG00000258251	ENSG00000268317
			ENSG00000258300	ENSG00000268366
			ENSG00000258338	ENSG00000268438
			ENSG00000258406	ENSG00000268442
			ENSG00000258419	ENSG00000268533
			ENSG00000258452	ENSG00000268589
			ENSG00000258480	ENSG00000268620
			ENSG00000258493	ENSG00000268936
			ENSG00000258842	ENSG00000269009
			ENSG00000258845	ENSG00000269099
			ENSG00000258853	ENSG00000269246
			ENSG00000258885	ENSG00000269320
			ENSG00000258886	ENSG00000269494
			ENSG00000259001	ENSG00000269979
			ENSG00000259255	ENSG00000270059
			ENSG00000259511	ENSG00000270222
			ENSG00000259754	ENSG00000270395
			ENSG00000259822	ENSG00000270900
			ENSG00000260046	ENSG00000270909
			ENSG00000260153	ENSG00000270997
			ENSG00000260158	ENSG00000270999
			ENSG00000260224	ENSG00000271118
			ENSG00000260260	ENSG00000271248
			ENSG00000260273	ENSG00000271266
			ENSG00000260433	ENSG00000271291
			ENSG00000260519	ENSG00000271558
			ENSG00000260540	ENSG00000271702
			ENSG00000260669	ENSG00000271811
			ENSG00000260708	ENSG00000272197
			ENSG00000260780	ENSG00000272992
			ENSG00000260795	ENSG00000273124
			ENSG00000260812
			ENSG00000260871
			ENSG00000260878
			ENSG00000260999
			ENSG00000261247
			ENSG00000261259
			ENSG00000261316
			ENSG00000261431
			ENSG00000261566
			ENSG00000261704
			ENSG00000261719
			ENSG00000261747
			ENSG00000262187
			ENSG00000262528
			ENSG00000262881
			ENSG00000263380
			ENSG00000263386
			ENSG00000263481
			ENSG00000263572
			ENSG00000263604
			ENSG00000263616
			ENSG00000263642
			ENSG00000263684
			ENSG00000263727
			ENSG00000263738
			ENSG00000263793
			ENSG00000263794
			ENSG00000263828
			ENSG00000263959
			ENSG00000263976
			ENSG00000263978
			ENSG00000264071
			ENSG00000264083
			ENSG00000264095
			ENSG00000264158
			ENSG00000264168
			ENSG00000264189
			ENSG00000264222
			ENSG00000264254
			ENSG00000264262
			ENSG00000264277
			ENSG00000264341
			ENSG00000264535
			ENSG00000264543
			ENSG00000264613
			ENSG00000264691
			ENSG00000264737
			ENSG00000264761
			ENSG00000264766
			ENSG00000264811
			ENSG00000264841
			ENSG00000264902
			ENSG00000264927
			ENSG00000265032
			ENSG00000265057
			ENSG00000265098
			ENSG00000265132
			ENSG00000265150
			ENSG00000265225
			ENSG00000265233
			ENSG00000265368
			ENSG00000265376
			ENSG00000265437
			ENSG00000265500
			ENSG00000265550
			ENSG00000265619
			ENSG00000265627
			ENSG00000265661
			ENSG00000265662
			ENSG00000265677
			ENSG00000265679
			ENSG00000265684
			ENSG00000265715
			ENSG00000265734
			ENSG00000265745
			ENSG00000265786
			ENSG00000265918
			ENSG00000266002
			ENSG00000266104
			ENSG00000266112
			ENSG00000266140
			ENSG00000266156
			ENSG00000266230
			ENSG00000266349
			ENSG00000266370
			ENSG00000266376
			ENSG00000266416
			ENSG00000266473
			ENSG00000266477
			ENSG00000266535
			ENSG00000266538
			ENSG00000266647
			ENSG00000266720
			ENSG00000266756
			ENSG00000266758
			ENSG00000266778
			ENSG00000266794
			ENSG00000266928
			ENSG00000266945
			ENSG00000266981
			ENSG00000267005
			ENSG00000267076
			ENSG00000267148
			ENSG00000267249
			ENSG00000267425
			ENSG00000267681
			ENSG00000267788
			ENSG00000268079
			ENSG00000268148
			ENSG00000268171
			ENSG00000268272
			ENSG00000268288
			ENSG00000268531
			ENSG00000268589
			ENSG00000268620
			ENSG00000268731
			ENSG00000268823
			ENSG00000268936
			ENSG00000268951
			ENSG00000269025
			ENSG00000269117
			ENSG00000269147
			ENSG00000269246
			ENSG00000269402
			ENSG00000269408
			ENSG00000269575
			ENSG00000269633
			ENSG00000269921
			ENSG00000270022
			ENSG00000270111
			ENSG00000270114
			ENSG00000270222
			ENSG00000270252
			ENSG00000270395
			ENSG00000270412
			ENSG00000270507
			ENSG00000270538
			ENSG00000270685
			ENSG00000270838
			ENSG00000270957
			ENSG00000271093
			ENSG00000271162
			ENSG00000271368
			ENSG00000271385
			ENSG00000271386
			ENSG00000271412
			ENSG00000271565
			ENSG00000271590
			ENSG00000271606
			ENSG00000271730
			ENSG00000271766
			ENSG00000271842
			ENSG00000271901
			ENSG00000272414
			ENSG00000272428
			ENSG00000272523
			ENSG00000272543
			ENSG00000272562
			ENSG00000272667
			ENSG00000272843
			ENSG00000272864
			ENSG00000272963
